# Supplementary material for: Inhibiting the endoplasmic reticulum stress response enhances the effect of doxorubicin by altering the lipid metabolism of liver cancer cells
Source: Mol Metab. 2023 Nov 27;79:101846. doi: 10.1016/j.molmet.2023.101846 (PMC10755054; doi:10.1016/j.molmet.2023.101846)
Supplement: Supplementary material 3 — Raw data lipidomics. [file mmc2.xlsx]

## Sheet: Normalized signal
ID	Treatment	Tumor	FA(14:0)	FA(16:0)	FA(16:1)	FA(18:0)	FA(18:1)	FA(18:2)	FA(20:0)	FA(20:1)	FA(20:4)	FA(22:0)	FA(22:0)	FA(22:0)	FA(22:5)	FA(22:5)	FA(22:6)	LPC(16:0)	LPC(16:0)	LPC(18:0)	LPC(18:0)	LPE(16:0)	LPE(18:0)	LPE(18:1)	LPE(18:1)	PC(32:0)	PC(32:1)	PC(34:1)	PC(34:2)	PC(36:2)	PC(36:2)	PC(36:4)	PC(38:2)	PC(38:2)	PC(38:4)	PC(38:5)	PC(38:6)	PC(40:6)	PC(40:7)	PE(34:1)	PE(34:2)	PE(36:2)	PE(36:2)	PE(36:3)	PE(36:3)	PE(36:4)	PE(38:4)	PE(38:6)	PE(38:6)
D2002B	DEN	-	8.60377e-05	0.0152682	0.00152951	0.00754114	0.0187302	0.0220714	0.000115038	0.000571112	0.00751285	2.92231e-06	4.75367e-05	7.70775e-06	0.000976237	0.000911691	0.00309684	0.000123304	0.00370384	4.33459e-05	0.00144857	0.000866569	0.000992936	3.63682e-05	0.000383212	0.0122083	0.00421005	0.0328656	0.0791316	0.00280218	0.0235994	0.0343466	0.000104537	0.000329168	0.0243163	0.0116455	0.0277679	0.00820233	0.00342808	0.00177269	0.00711147	0.00113672	0.00828846	0.00543236	0.000700274	0.00804874	0.0197349	0.0135675	0.0117714
D2002B	DEN	+	6.1948e-05	0.0106181	0.00119952	0.00477892	0.0140473	0.0171335	6.69926e-05	0.000282736	0.00465673	2.26699e-06	2.55199e-05	4.05398e-06	0.000634643	0.000571643	0.00278668	7.70394e-05	0.00321391	4.09597e-05	0.00129496	0.00075884	0.000773303	2.22338e-05	0.000297762	0.00515706	0.00231767	0.0198404	0.0635663	0.00154603	0.0218389	0.0353747	3.49888e-05	0.000206062	0.0260082	0.0085949	0.0238809	0.00715866	0.00283278	0.00128439	0.00681838	0.00083768	0.00668773	0.00431655	0.000500322	0.00836715	0.0151523	0.0107359	0.0115429
D2002C	DEN	-	9.0302e-05	0.0159191	0.00112444	0.00936117	0.0215859	0.0127283	0.000159771	0.00104946	0.00385289	3.12905e-06	6.34891e-05	6.53403e-06	0.00059187	0.000615972	0.00181132	0.000142258	0.00636701	4.84074e-05	0.00204647	0.00134572	0.00149213	8.75701e-05	0.00080737	0.0135274	0.0100667	0.0915856	0.13228	0.00773382	0.0489922	0.044591	0.000364141	0.00130484	0.0307309	0.0180947	0.0418075	0.0103768	0.00635167	0.00517068	0.0106388	0.0028447	0.0118059	0.00894704	0.00187581	0.0137732	0.0263567	0.0160031	0.0182239
D2002C	DEN	+	6.32322e-05	0.0131501	0.00092115	0.00647876	0.0181638	0.00915776	8.52387e-05	0.000726914	0.00499183	4.05834e-06	3.55284e-05	5.67309e-06	0.000318401	0.00111109	0.00268318	0.000152163	0.00835222	6.11414e-05	0.00252271	0.00205175	0.00175479	8.35968e-05	0.00114093	0.0107933	0.00660124	0.0766613	0.114057	0.00625286	0.0484137	0.0633496	0.000201	0.00119779	0.0440187	0.0217643	0.0427333	0.0115272	0.00695755	0.00454407	0.00903876	0.00193631	0.00842675	0.00530999	0.00136016	0.0173108	0.0272123	0.0183266	0.0177675
D2002D	DEN	-	9.87956e-05	0.0137698	0.000775314	0.00763382	0.0148766	0.00645249	0.000130932	0.000687025	0.00363019	2.09481e-06	4.90764e-05	6.14944e-06	0.000315771	0.00104069	0.00176215	0.000179419	0.00814653	7.11513e-05	0.00270348	0.00181635	0.00150425	0.000136809	0.000850203	0.0127766	0.0129174	0.12728	0.139101	0.011275	0.0585018	0.0653626	0.000440633	0.00193497	0.0428993	0.0287432	0.044065	0.0125627	0.00770473	0.0107806	0.0122823	0.00496035	0.0132399	0.00799683	0.00218321	0.0172242	0.0275711	0.0171141	0.0190599
D2002D	DEN	+	7.5305e-05	0.0176155	0.000857412	0.00888512	0.0158706	0.00460427	0.000122695	0.000705728	0.00425979	2.97915e-06	4.75628e-05	5.87423e-06	0.000212499	0.00150396	0.00210437	0.000130309	0.00840166	5.12626e-05	0.00254105	0.00192208	0.00149705	0.000112046	0.00108165	0.0102932	0.0144542	0.135717	0.119686	0.0128992	0.0436637	0.073711	0.000484894	0.0015104	0.0432298	0.028532	0.0434811	0.0107595	0.00727932	0.00967969	0.0090242	0.00496805	0.00948628	0.00623091	0.00197188	0.018996	0.0289517	0.0177651	0.0180054
D2002E	DEN	-	9.5212e-05	0.0199396	0.0011698	0.0102376	0.0295024	0.0276659	0.00016962	0.00132089	0.00709322	4.98189e-06	6.65263e-05	8.47001e-06	0.00115324	0.00122589	0.00387411	0.000156413	0.00808681	5.26043e-05	0.00242007	0.00264832	0.00249069	0.000221616	0.00144817	0.0127735	0.00861198	0.0960175	0.16448	0.00649439	0.0633889	0.0499248	0.000302809	0.00149651	0.0367584	0.0177375	0.0486792	0.0129561	0.00652417	0.00602248	0.013959	0.00260412	0.0159561	0.0105769	0.00223656	0.0145605	0.0288406	0.0183177	0.0193773
D2002E	DEN	+	6.06338e-05	0.0148127	0.000445602	0.00893766	0.0110077	0.00509698	0.000121959	0.000600959	0.00277504	1.95974e-06	4.86692e-05	4.83599e-06	0.000187761	0.000838468	0.00159344	0.00010971	0.00628514	4.5401e-05	0.00200808	0.00114737	0.00119113	5.5124e-05	0.000550672	0.0121214	0.00719393	0.089715	0.134483	0.00580416	0.0456448	0.0605248	0.000191423	0.00111207	0.0363606	0.017708	0.0439973	0.00917506	0.00550197	0.00438409	0.0086441	0.00179983	0.00888302	0.00547287	0.00128964	0.0145841	0.0263541	0.0149104	0.0140097
D2004A	DEN	-	7.02372e-05	0.0147699	0.0012402	0.00843903	0.0255114	0.0205829	0.000139763	0.00135771	0.00622334	3.17657e-06	5.83015e-05	6.34782e-06	0.00110743	0.000726437	0.00318763	0.000128345	0.00553872	4.45692e-05	0.00215155	0.00152883	0.00196739	9.25791e-05	0.000867259	0.0134402	0.00790593	0.0709945	0.117156	0.00658333	0.0562168	0.0407071	0.000353587	0.00144524	0.0351523	0.0176345	0.0357359	0.0112704	0.0052981	0.00387041	0.00974909	0.00215373	0.0130841	0.00901727	0.00203988	0.0104903	0.0254167	0.0143737	0.0152771
D2004A	DEN	+	0.000114062	0.0202476	0.00118025	0.0106547	0.0206164	0.0142282	0.000169066	0.000999885	0.00647284	6.41453e-06	9.31917e-05	1.45679e-05	0.000653817	0.00140987	0.00291883	0.000166095	0.00928247	6.6878e-05	0.00364383	0.00301256	0.00310025	0.000182518	0.00113658	0.0118787	0.00802309	0.0927804	0.146694	0.00678512	0.071275	0.0664469	0.000263951	0.00154816	0.05011	0.0181971	0.0429968	0.0155057	0.00509437	0.00974478	0.0157917	0.00407528	0.0193347	0.00763435	0.00189122	0.0183974	0.0328569	0.0213658	0.0249833
D2004B	DEN	-	6.81643e-05	0.0145198	0.00118508	0.00802332	0.0199747	0.0097547	0.000114969	0.000912344	0.00546944	3.00877e-06	4.73822e-05	6.61531e-06	0.000616339	0.000647567	0.00202684	0.000180358	0.00640088	5.55046e-05	0.0026949	0.00135309	0.00183563	8.96011e-05	0.000841413	0.0179295	0.00993973	0.0784276	0.100869	0.00806893	0.0463239	0.0471733	0.00040259	0.00130963	0.0388421	0.0241542	0.0382872	0.0114493	0.00706861	0.00445609	0.00809766	0.00257149	0.0103717	0.00741641	0.00155586	0.0113531	0.028614	0.0147349	0.0152
D2004B	DEN	+	7.48766e-05	0.0149815	0.00161839	0.00621614	0.0254211	0.0109233	9.35944e-05	0.00106301	0.00619054	1.61852e-06	3.6054e-05	4.57651e-06	0.000531641	0.0011734	0.00292257	0.000151919	0.00648743	5.60952e-05	0.00208267	0.0014012	0.0013101	9.70645e-05	0.000800457	0.0136476	0.00886117	0.0755912	0.0915628	0.00846763	0.0349354	0.0607728	0.000346382	0.000970707	0.0399014	0.0303177	0.0423331	0.00943968	0.0083064	0.00532816	0.00723376	0.00308578	0.0071648	0.00550762	0.00113305	0.0130369	0.0225674	0.0141039	0.0153459
D2004C	DEN	-	0.000108196	0.0171424	0.00202533	0.00826422	0.0358593	0.0265454	0.000169907	0.0020672	0.0129981	3.95575e-06	6.70139e-05	8.9391e-06	0.00139191	0.00149498	0.00361265	0.00022987	0.00900182	7.61472e-05	0.00352242	0.00208097	0.0028433	0.000139916	0.00142377	0.0245174	0.0115355	0.0970634	0.129544	0.0095112	0.0590738	0.0599917	0.000556183	0.00178588	0.0465061	0.0281145	0.04676	0.0125552	0.00796696	0.0050352	0.00953961	0.0026497	0.013203	0.00868939	0.00177474	0.0130892	0.033974	0.0145677	0.0187991
D2004C	DEN	+	0.000117594	0.0202913	0.00142145	0.00975972	0.0243907	0.0149734	0.000141335	0.000935564	0.00715331	2.84375e-06	5.3488e-05	9.3088e-06	0.00066124	0.00211235	0.00288916	0.000165287	0.00729772	6.67102e-05	0.00302701	0.00204086	0.00212602	0.000148285	0.000693325	0.0149982	0.00758877	0.0886361	0.107248	0.00590592	0.0460921	0.0943338	0.000189494	0.00111017	0.0567153	0.0195777	0.0394367	0.0164124	0.00493167	0.00872173	0.0103798	0.00308145	0.0118425	0.00505129	0.00116486	0.0194055	0.0342119	0.0191713	0.0212261
D2004E	DEN	-	0.000117992	0.0215377	0.00189187	0.0120987	0.0199384	0.00618412	0.000162555	0.000870778	0.00399697	4.19142e-06	6.51376e-05	7.52945e-06	0.000283226	0.00100803	0.00173762	0.000231149	0.00863917	8.09047e-05	0.00224229	0.00162114	0.00114326	0.000131337	0.00116966	0.0161581	0.0208334	0.138452	0.134308	0.0164483	0.0426858	0.0578939	0.000637006	0.00190344	0.0313151	0.032003	0.0517585	0.00949963	0.0119796	0.0117008	0.0110451	0.00632955	0.00874972	0.00856167	0.00190732	0.0177094	0.0249669	0.0172892	0.0175027
D2004E	DEN	+	5.70474e-05	0.0122614	0.000987475	0.00639929	0.0183433	0.00323591	7.9047e-05	0.000711403	0.00290948	2.00054e-06	3.70878e-05	5.21185e-06	0.000160403	0.000990094	0.00283742	0.000150025	0.00603486	5.03365e-05	0.00176525	0.000925129	0.000717491	4.10022e-05	0.000522148	0.00919612	0.00500697	0.0589459	0.0448105	0.0049339	0.0179514	0.0692382	0.000133864	0.000830108	0.0311901	0.0194316	0.0348075	0.00840401	0.00580207	0.00278886	0.00261374	0.00110201	0.00238279	0.00159715	0.00046103	0.0106917	0.0164733	0.00994619	0.0113007
D2007A	DEN/DOX	-	0.000116493	0.0178055	0.00135602	0.0104291	0.0160188	0.00771504	0.000151323	0.000768215	0.00531927	3.10854e-06	6.54208e-05	1.00616e-05	0.000531545	0.000833498	0.00132723	0.00026967	0.00807788	7.92555e-05	0.00278107	0.00165047	0.00185497	0.000180223	0.00078032	0.0261544	0.0154918	0.11983	0.127548	0.0125469	0.0465484	0.060524	0.00065805	0.00164715	0.0375199	0.0295119	0.0289327	0.0088133	0.00578182	0.0121276	0.0139306	0.00614157	0.0152313	0.00898262	0.00212636	0.0169646	0.0352925	0.0164834	0.0163326
D2007A	DEN/DOX	+	0.000174502	0.0163214	0.00052416	0.00834887	0.0139493	0.00970719	0.000110446	0.000546039	0.00533386	4.38605e-06	4.93065e-05	8.8079e-06	0.000364489	0.000975057	0.0018994	0.000191834	0.00741705	8.66298e-05	0.0025593	0.00118548	0.00105931	5.49767e-05	0.000756127	0.0171941	0.00453048	0.0790738	0.14728	0.00671106	0.0553356	0.0775146	0.000192679	0.00111854	0.0564505	0.0323867	0.0697646	0.0144544	0.0110964	0.00354098	0.00882652	0.00214202	0.00865825	0.00761344	0.00113435	0.0149297	0.0307637	0.0173664	0.0197616
D2007B	DEN/DOX	-	7.80515e-05	0.0181944	0.000785925	0.010771	0.0152733	0.0115067	0.000130199	0.000771488	0.00832791	2.16118e-06	5.47069e-05	5.96486e-06	0.000637992	0.00111474	0.00256149	0.000318932	0.00835381	7.81168e-05	0.00362408	0.00282021	0.00305363	0.000499518	0.00153462	0.0230635	0.00812624	0.0955273	0.148531	0.00937875	0.0696165	0.0622222	0.000335918	0.00188468	0.0567818	0.0324176	0.0332608	0.0119518	0.00640953	0.00718462	0.0170413	0.00327764	0.0202088	0.0113632	0.00317288	0.0180115	0.0442533	0.0163138	0.0157394
D2007B	DEN/DOX	+	0.000169116	0.0163975	0.00129392	0.00828511	0.0194823	0.00920095	0.00010902	0.000853772	0.00479989	3.33685e-06	4.7917e-05	6.38927e-06	0.000499592	0.00143933	0.00166611	0.000132065	0.00670391	5.49203e-05	0.0026547	0.00244402	0.00196605	0.000230431	0.000893916	0.00794245	0.0147275	0.134301	0.136602	0.0137173	0.0659482	0.0565562	0.000458761	0.00212298	0.0447217	0.0279921	0.0343782	0.0136435	0.00712734	0.0172367	0.0163526	0.00796546	0.0179079	0.00864456	0.00258446	0.0168438	0.0261594	0.0149461	0.0147951
D2007C	DEN/DOX	-	6.98484e-05	0.0144864	0.000945268	0.00764548	0.0175672	0.00869156	0.000105313	0.000803114	0.00359036	5.76335e-06	4.97198e-05	7.41618e-06	0.000559787	0.000581518	0.0014537	0.000112639	0.00718263	3.85677e-05	0.00196842	0.00165343	0.00125403	9.92383e-05	0.000976954	0.0111296	0.00839513	0.0930115	0.122848	0.00621764	0.0403905	0.0513893	0.00029259	0.00142805	0.033169	0.0245059	0.0487491	0.0114433	0.00840527	0.00728412	0.0127725	0.00285398	0.0100042	0.00821957	0.00220853	0.0160712	0.0267626	0.0171038	0.0176878
D2007C	DEN/DOX	+	0.000102443	0.0214818	0.00131977	0.0101043	0.0227797	0.00997296	0.000142935	0.00104683	0.00517198	3.34416e-06	6.0754e-05	6.9645e-06	0.000654783	0.000985991	0.00232625	0.000165438	0.00964801	5.34572e-05	0.00237789	0.00283492	0.00177105	0.000285714	0.00150501	0.0108787	0.0126972	0.124534	0.147785	0.00924878	0.0466142	0.0608114	0.000323649	0.00156391	0.0352343	0.0264421	0.0493335	0.0110865	0.0081824	0.0112664	0.0143478	0.0046198	0.0112734	0.00786579	0.00211347	0.019111	0.0265785	0.0187262	0.0191953
D2007D	DEN/DOX	-	9.19012e-05	0.0208289	0.000527514	0.0132571	0.0107955	0.00536693	0.0001771	0.000802937	0.00632847	4.11526e-06	8.47494e-05	1.15052e-05	0.000359157	0.000451611	0.00116251	0.000257287	0.00763262	5.46249e-05	0.00269954	0.00229564	0.00274366	0.000230998	0.0013708	0.0340295	0.0166579	0.14912	0.167938	0.0155399	0.0614554	0.051611	0.000985644	0.00286527	0.0328477	0.0264226	0.0296731	0.00606565	0.00575682	0.0146907	0.0221107	0.00628184	0.0217444	0.0164533	0.00594304	0.0228093	0.0450156	0.0178944	0.01957
D2007D	DEN/DOX	+	0.000133449	0.0234581	0.00058558	0.0165489	0.0103958	0.00506741	0.000282584	0.000815898	0.0047517	6.43526e-06	0.000131584	1.99747e-05	0.000267698	0.00040015	0.00108209	0.000218953	0.00744321	5.04638e-05	0.00242909	0.00233203	0.0027002	0.000223741	0.00143876	0.0292814	0.016408	0.154731	0.175338	0.0164771	0.0596606	0.0417233	0.000777159	0.00270094	0.0282064	0.0219326	0.0273878	0.00565658	0.00535294	0.0171491	0.025348	0.00755022	0.0233011	0.0188724	0.00626246	0.0264863	0.048562	0.021287	0.0162941
D2007E	DEN/DOX	-	0.000130955	0.0170634	0.00122809	0.00873282	0.016779	0.00551312	0.000126093	0.000666195	0.00494798	4.09079e-06	5.44956e-05	7.81985e-06	0.000425066	0.000460126	0.00167098	0.000130173	0.0107139	5.38773e-05	0.00272047	0.00327319	0.00194595	0.000122953	0.00196289	0.0096298	0.0181572	0.141141	0.145769	0.00860866	0.0490903	0.06233	0.000450159	0.0018048	0.0325244	0.0294266	0.0565773	0.0111168	0.0103265	0.0100578	0.0144969	0.00293898	0.00943879	0.00761744	0.00230742	0.0236945	0.0275904	0.0201087	0.0194225
D2007E	DEN/DOX	+	0.000826215	0.169335	0.000787054	0.12503	0.0134602	0.00282847	0.00168799	0.000804277	0.00242663	3.61362e-05	0.000813134	0.00010982	0.000217385	0.000462948	0.00156536	0.000144505	0.00497526	0.000116619	0.00196534	0.00121758	0.000807497	7.8123e-05	0.000583561	0.00843103	0.011305	0.108357	0.100679	0.0102197	0.0361671	0.0407436	0.000274238	0.00152814	0.02675	0.0208174	0.0358104	0.00722943	0.00707278	0.00691901	0.00962257	0.00238763	0.00623571	0.00504428	0.00145549	0.0243689	0.0288174	0.0289882	0.00644848
D2010A	DEN/DOX	-	0.000112734	0.0241502	0.000951593	0.0149067	0.0172473	0.00772176	0.000206821	0.000788383	0.00560087	4.61094e-06	9.8203e-05	8.8933e-06	0.000535147	0.000606836	0.00169987	0.000141706	0.00646559	2.12068e-09	0.00279726	0.00207995	0.00242509	0.000113715	0.00114559	0.0154595	0.00929468	0.107764	0.144059	0.00849356	0.0681675	0.0544932	0.000297184	0.00187505	0.0502929	0.0262228	0.0357299	0.0128064	0.00640686	0.00754127	0.0198365	0.00252514	0.0190265	0.0109876	0.00318695	0.0258947	0.0520302	0.023362	0.0186518
D2010A	DEN/DOX	+	7.84053e-05	0.0159636	0.000862563	0.00815943	0.017634	0.00984663	0.000107499	0.000717878	0.0053392	3.03306e-06	4.51747e-05	6.72588e-06	0.00061723	0.00093631	0.00157358	0.000136193	0.00708134	5.21144e-05	0.0028334	0.00231531	0.00212474	0.000120838	0.00092803	0.0118894	0.0105306	0.120847	0.145418	0.00783319	0.061713	0.0813026	0.00027829	0.00160372	0.0432852	0.022554	0.0388707	0.0143076	0.00585061	0.0102085	0.0175449	0.00315546	0.0167476	0.00784755	0.00238675	0.0190872	0.0337729	0.0189515	0.0185634
D2010C	DEN/DOX	-	0.000200416	0.0190137	0.00171885	0.00971792	0.0260337	0.0121178	0.000140224	0.0010539	0.00550007	3.48893e-06	4.93582e-05	4.98491e-06	0.000764173	0.000826689	0.00178675	0.000141925	0.0072566	4.50179e-05	0.00242547	0.00208689	0.00193847	0.000111291	0.00101921	0.0151559	0.0129284	0.110612	0.12814	0.00870594	0.051058	0.0542988	0.000362404	0.00170488	0.0375026	0.0261437	0.0392686	0.0111789	0.00684336	0.00757172	0.0146455	0.00226839	0.0132444	0.00818396	0.00256091	0.020869	0.0347593	0.0184615	0.0180465
D2010C	DEN/DOX	+	7.83098e-05	0.0141819	0.00118154	0.00741126	0.0185557	0.00751297	0.000105858	0.000731939	0.00357748	2.37767e-06	4.04572e-05	5.44398e-06	0.000433495	0.00064793	0.00123263	0.000111315	0.00648664	4.3089e-05	0.00235447	0.00180426	0.00146975	8.39975e-05	0.00068149	0.0104108	0.0130347	0.114847	0.126744	0.00960005	0.0552976	0.0528709	0.000323897	0.00183469	0.0387195	0.0249104	0.0383882	0.0118157	0.00638985	0.00826581	0.0123671	0.00271559	0.0117135	0.00613985	0.00196398	0.0178532	0.0284754	0.0152279	0.0154028
D2010D	DEN/DOX	-	0.000108314	0.019751	0.00134634	0.0107474	0.0192308	0.00653146	0.00015873	0.000878326	0.00416014	3.2892e-06	6.15692e-05	6.71125e-06	0.000509236	0.000562558	0.00147682	0.000126399	0.00881853	4.502e-05	0.00220334	0.00298167	0.00159231	0.000127598	0.00162793	0.0103168	0.0170873	0.137669	0.150909	0.00859941	0.045522	0.0519565	0.000474982	0.0018539	0.0275275	0.0264101	0.04839	0.00938336	0.00847058	0.0118121	0.0192549	0.00313137	0.0113431	0.00922956	0.00325557	0.0251061	0.0282002	0.0211333	0.0202789
D2010D	DEN/DOX	+	8.96187e-05	0.0187458	0.00127485	0.0103873	0.0180863	0.00700595	0.00015664	0.00080015	0.00490508	5.57973e-06	5.76123e-05	6.48359e-06	0.000611942	0.000636393	0.00174776	0.000130902	0.00930256	3.55697e-05	0.00239772	0.00305668	0.00175678	0.000114288	0.00151823	0.0100117	0.0156623	0.130367	0.145349	0.00758947	0.0480593	0.0556182	0.000429775	0.00188374	0.0319836	0.026427	0.0512929	0.0114916	0.0084413	0.0100122	0.0178139	0.00240193	0.0113894	0.00788196	0.00292913	0.0228375	0.0283832	0.0191215	0.0206412
D2010E	DEN/DOX	-	6.49902e-05	0.0130075	0.000787762	0.00718667	0.0148406	0.00693361	0.000103314	0.000664839	0.00486359	3.78306e-06	3.85833e-05	5.08271e-06	0.000463801	0.00063169	0.00127154	0.000148505	0.00815018	5.33352e-05	0.00311065	0.00201726	0.00212427	0.000124986	0.00102035	0.0133343	0.0108931	0.114752	0.130081	0.00832126	0.0586356	0.0580982	0.000415362	0.00185735	0.0497256	0.0278358	0.0427536	0.0157599	0.00746746	0.00779056	0.0137494	0.00244174	0.013852	0.00729782	0.00243214	0.0181534	0.0342518	0.0173578	0.0183217
D2010E	DEN/DOX	+	0.000115011	0.0288224	0.000570001	0.0173103	0.00889584	0.00271542	0.000218233	0.000450288	0.00239701	4.42053e-06	8.96764e-05	1.25571e-05	0.000192467	0.000514934	0.000855666	9.62673e-05	0.00459482	5.36188e-05	0.0021441	0.00108546	0.00105042	6.70148e-05	0.000473877	0.0106862	0.0121067	0.135169	0.150956	0.0164805	0.0640424	0.061156	0.000596344	0.00176995	0.0568852	0.0430521	0.0422087	0.0161786	0.0107774	0.0122826	0.0162619	0.00548216	0.0128312	0.00862941	0.00220614	0.0220014	0.0375773	0.0214307	0.0183335
D2005B	DEN/4U8C	-	5.462e-05	0.011896	0.000676561	0.00647931	0.0101303	0.00432798	9.06279e-05	0.000474262	0.00232101	3.93698e-06	3.69342e-05	5.96364e-06	0.000289489	0.000368665	0.00113126	7.7124e-05	0.00430318	3.60631e-05	0.00149892	0.00087569	0.0006929	3.3229e-05	0.000465864	0.00986526	0.00662536	0.0647205	0.0892657	0.00380731	0.0326292	0.0440041	0.00021924	0.00118672	0.0313396	0.0178405	0.0436966	0.0111779	0.00694042	0.00327319	0.00856808	0.00090823	0.00576426	0.00430987	0.00103158	0.0132821	0.0214631	0.0140515	0.0127572
D2005B	DEN/4U8C	+	8.58478e-05	0.0155252	0.000522201	0.00862958	0.00894501	0.00351235	0.000133118	0.00048118	0.00175466	4.46908e-06	7.1741e-05	9.50329e-06	0.000262383	0.000320774	0.00123058	6.72063e-05	0.00447097	3.35133e-05	0.00159777	0.00110733	0.00109837	7.10053e-05	0.000610446	0.00970342	0.00788357	0.0846641	0.119356	0.00540296	0.0495323	0.0469955	0.000265645	0.00131081	0.0327889	0.0168246	0.0407926	0.0108155	0.00602765	0.00517086	0.0111251	0.00294583	0.0135465	0.00681876	0.00206329	0.0133429	0.0246052	0.0139128	0.0143891
D2005C	DEN/4U8C	-	7.61049e-05	0.0140141	0.00116472	0.00639263	0.0175681	0.00937132	0.000109182	0.000738825	0.0037357	3.16175e-06	3.7684e-05	6.09968e-06	0.000555726	0.000744156	0.00182773	9.39963e-05	0.0071508	3.70788e-05	0.00190792	0.0016779	0.00112144	8.7596e-05	0.000986052	0.0084663	0.008911	0.0898606	0.121237	0.00561541	0.0417155	0.0516821	0.00026968	0.00135992	0.0311292	0.0205797	0.051571	0.0110706	0.00800331	0.00549568	0.0114346	0.00175553	0.00810285	0.00605556	0.00170374	0.0157249	0.0226696	0.0159102	0.0160882
D2005C	DEN/4U8C	+	5.67279e-05	0.0105771	0.00110656	0.00418537	0.0173531	0.00586019	5.9921e-05	0.00058976	0.00300292	1.70778e-06	2.47286e-05	4.15944e-06	0.000309622	0.000693162	0.00242313	8.16938e-05	0.00513061	2.93306e-05	0.00137886	0.000965742	0.000691898	4.37798e-05	0.00059811	0.00750035	0.00585002	0.0635291	0.0730345	0.00467831	0.0243925	0.0441955	0.000159949	0.000826526	0.0242594	0.0167119	0.0376058	0.00694314	0.0058012	0.00275361	0.00466461	0.00110941	0.00358041	0.00274203	0.000693071	0.010048	0.0142266	0.00930733	0.0105366
D2005E	DEN/4U8C	-	9.4665e-05	0.0123439	0.00267418	0.00517941	0.0248067	0.0112813	8.40044e-05	0.000944475	0.00432421	3.51346e-06	3.40483e-05	5.78613e-06	0.000783172	0.000536814	0.00184481	9.26535e-05	0.00560186	3.19611e-05	0.00171523	0.00171164	0.00144685	7.51458e-05	0.00100697	0.00965613	0.0113716	0.0878187	0.0937859	0.00722974	0.0362549	0.0396383	0.000282263	0.00122069	0.0265561	0.0199649	0.0386829	0.0104908	0.00718175	0.00526099	0.00912309	0.00189652	0.00784002	0.00607912	0.00159221	0.0140869	0.0235692	0.0126124	0.0131264
D2005E	DEN/4U8C	+	6.44662e-05	0.0127235	0.00115649	0.006714	0.0140054	0.00356415	8.34692e-05	0.000510862	0.00218786	1.58749e-06	3.07037e-05	3.20393e-06	0.000233523	0.000483954	0.00159784	6.83537e-05	0.00406134	2.85994e-05	0.00138491	0.000788628	0.000746169	3.81161e-05	0.000461677	0.0068861	0.0073135	0.0727687	0.061556	0.00631496	0.0258	0.0388575	0.000187099	0.000952669	0.0277132	0.0166923	0.0315338	0.00871572	0.00536014	0.00293729	0.00435709	0.00116277	0.00402502	0.00280346	0.000730419	0.0104393	0.0176854	0.00933629	0.00945963
D2008B	DEN/4U8C	-	7.21146e-05	0.0130091	0.000931216	0.00617654	0.0123565	0.00544761	0.000121691	0.000658297	0.00237228	3.34904e-06	4.36031e-05	6.30542e-06	0.000315433	0.000462667	0.00147061	9.10669e-05	0.00518217	3.20928e-05	0.00139498	0.00126412	0.000823722	5.10856e-05	0.00062732	0.00709088	0.0100077	0.0936445	0.115544	0.00509413	0.0369728	0.0531718	0.000362038	0.00148939	0.0285785	0.0200477	0.0518979	0.0103775	0.00807993	0.0061679	0.0111882	0.00183799	0.0074764	0.00555362	0.00153351	0.016111	0.0220084	0.0156451	0.0143123
D2008B	DEN/4U8C	+	7.89236e-05	0.0186718	0.000689478	0.0108328	0.0120182	0.00320736	0.000138735	0.00053055	0.0016187	5.06201e-06	5.72203e-05	7.78308e-06	0.000146215	0.000469888	0.00159946	8.8734e-05	0.0038913	3.13727e-05	0.000960614	0.000544823	0.000382882	4.40618e-05	0.000328108	0.00620504	0.00522392	0.0653117	0.0725415	0.0042466	0.0171913	0.0547737	0.000139535	0.000565382	0.0197302	0.0137601	0.0324452	0.00412557	0.00445754	0.00307092	0.00391262	0.00151679	0.00297923	0.00229958	0.00051368	0.0118898	0.015216	0.0129116	0.00908165
D2008C	DEN/4U8C	-	0.000178691	0.0181323	0.00102007	0.010745	0.0154291	0.00543507	0.000166572	0.000703417	0.00573135	4.07341e-06	6.73891e-05	6.6235e-06	0.000292815	0.00103868	0.00222769	0.00023402	0.0103709	7.29233e-05	0.00285824	0.00195281	0.00135546	0.000165385	0.00131946	0.0258764	0.0157175	0.137168	0.138783	0.0156568	0.0444389	0.0678929	0.000688982	0.00185694	0.0351478	0.038469	0.0673068	0.0112549	0.0152379	0.0103577	0.0109387	0.00570913	0.0092458	0.00906098	0.00200498	0.0186288	0.0283993	0.0194508	0.0213894
D2008C	DEN/4U8C	+	0.000161976	0.0224454	0.000910567	0.0144477	0.0156037	0.00716478	0.000195252	0.000795997	0.00788404	7.85505e-06	9.36446e-05	1.62952e-05	0.000422417	0.00112479	0.00222576	0.000323412	0.00963443	0.000118308	0.00318594	0.00194055	0.00178763	0.000156318	0.00107149	0.0525028	0.0139439	0.134608	0.129291	0.013897	0.0415619	0.0654797	0.000611393	0.00193027	0.0374738	0.0324818	0.0476723	0.0100984	0.0100539	0.0111321	0.0112523	0.00525073	0.0104927	0.00817088	0.00167669	0.0179831	0.0328074	0.0179602	0.019777
D2008D	DEN/4U8C	-	8.75467e-05	0.0131945	0.00171919	0.00664112	0.0221012	0.00960394	9.93663e-05	0.000994415	0.00451861	2.81569e-06	3.32818e-05	3.29248e-06	0.000440973	0.000599091	0.00254924	0.000117587	0.00587455	4.72009e-05	0.00171164	0.0012378	0.000872904	7.40814e-05	0.000983423	0.0081326	0.00622578	0.0614851	0.0751735	0.00624192	0.026348	0.0424837	0.000325988	0.00109835	0.0274392	0.023553	0.0420284	0.00871541	0.00883319	0.00289764	0.00595213	0.00129651	0.004252	0.00454721	0.00101882	0.011185	0.0175701	0.0120176	0.0116781
D2008D	DEN/4U8C	+	6.88966e-05	0.0130508	0.000967494	0.00698381	0.0149133	0.00465028	8.88635e-05	0.000701709	0.00271024	2.50265e-06	3.16153e-05	5.91877e-06	0.00021761	0.000339423	0.00174504	8.84946e-05	0.00401207	3.61991e-05	0.00125762	0.000615683	0.000574588	3.86007e-05	0.000495659	0.00714556	0.00357149	0.0413974	0.0489333	0.0033076	0.0191201	0.0386017	9.69844e-05	0.000491212	0.0254433	0.0121039	0.0217851	0.0053518	0.00343954	0.00234416	0.00297322	0.00131233	0.0028091	0.00220402	0.000401741	0.00750897	0.0135416	0.00902128	0.00752985
D2008E	DEN/4U8C	-	8.13114e-05	0.0131176	0.00196578	0.00518252	0.0213435	0.0129361	0.000119751	0.000927752	0.00570258	3.82048e-06	4.0156e-05	5.38503e-06	0.000708132	0.000861148	0.00242304	0.000101967	0.00775017	3.58309e-05	0.0021311	0.00201649	0.00130832	7.53813e-05	0.00116161	0.0076553	0.00940815	0.0816168	0.10711	0.00400157	0.0379374	0.0751854	0.000340273	0.00160421	0.0328902	0.0195121	0.0535326	0.0125831	0.00788385	0.00449553	0.010241	0.00112892	0.00702715	0.00489044	0.00136142	0.0147825	0.0219825	0.0137079	0.0141774
D2008E	DEN/4U8C	+	7.00587e-05	0.0128301	0.00164085	0.00509253	0.0223739	0.00770801	9.34363e-05	0.000857684	0.0049439	3.13308e-06	3.55926e-05	5.64402e-06	0.000434581	0.000899512	0.00272434	9.61852e-05	0.0064707	3.33032e-05	0.00184514	0.00144442	0.00117795	6.39123e-05	0.000905496	0.00835511	0.00741571	0.0796126	0.0840635	0.00557893	0.0302847	0.0559408	0.000259816	0.00112677	0.029047	0.0189154	0.0430131	0.00919573	0.00668949	0.00350983	0.00641628	0.00131341	0.00491597	0.00359598	0.000934662	0.0128437	0.0206775	0.0107623	0.012843
D2006A	DEN/4U8C/DOX	-	8.54466e-05	0.0170441	0.0018438	0.00703967	0.0306577	0.0136574	0.000101683	0.00108528	0.00885282	4.22069e-06	4.21958e-05	6.79956e-06	0.000801687	0.000858526	0.00242668	0.000125634	0.0105876	5.17424e-05	0.00293473	0.00408983	0.00269507	0.000127849	0.00265346	0.00884703	0.0114425	0.104351	0.106964	0.00790447	0.0430724	0.0434987	0.000280628	0.00157555	0.0296564	0.0236787	0.0475913	0.0124225	0.00940696	0.006718	0.0115378	0.0020072	0.00802276	0.0065155	0.00190653	0.0202078	0.0266185	0.017569	0.0173465
D2006A	DEN/4U8C/DOX	+	8.09603e-05	0.0194657	0.00063818	0.0113802	0.00905482	0.00259401	0.000174291	0.000452367	0.00263668	3.77966e-06	6.9679e-05	9.35201e-06	0.000225856	0.000339012	0.000987292	8.54283e-05	0.00614457	4.21484e-05	0.00184271	0.00216929	0.00146964	8.83944e-05	0.000894576	0.00910005	0.0162113	0.146024	0.14972	0.00780336	0.0495076	0.0575957	0.000280157	0.00153815	0.0321355	0.0240607	0.0507245	0.0119353	0.00809973	0.0128976	0.0172828	0.00311956	0.0117664	0.00709851	0.00216953	0.0253713	0.0309599	0.0216421	0.0195963
D2006B	DEN/4U8C/DOX	-	9.13098e-05	0.0174325	0.000912628	0.00991639	0.0121281	0.00374144	0.000151716	0.000587148	0.0033867	7.55751e-06	6.30901e-05	1.18679e-05	0.00031059	0.000483846	0.0012944	0.000141155	0.00784989	5.22549e-05	0.00216606	0.00220988	0.00155247	0.000114225	0.00125833	0.0127374	0.0133399	0.114561	0.114109	0.00856668	0.0368161	0.0456358	0.000334806	0.00137548	0.0274616	0.0234778	0.0457279	0.0105114	0.00879788	0.00924898	0.0130049	0.00270695	0.00864123	0.00682545	0.00192575	0.0210111	0.0277053	0.0207614	0.0183214
D2006B	DEN/4U8C/DOX	+	8.64271e-05	0.0178614	0.00101753	0.00891965	0.0140342	0.00379922	0.000127645	0.000632693	0.00300856	6.05574e-06	5.57186e-05	8.55778e-06	0.000298615	0.00073294	0.00173392	0.000151301	0.0081461	6.7863e-05	0.00225901	0.00155433	0.00105424	8.91452e-05	0.000814216	0.0122348	0.0152351	0.142788	0.133116	0.0140125	0.045463	0.0618788	0.000511845	0.00189783	0.0339289	0.0319255	0.0607426	0.0107083	0.0110612	0.00720784	0.00774011	0.00308962	0.00609617	0.0045038	0.00127478	0.0171847	0.0232335	0.0180835	0.018998
D2006D	DEN/4U8C/DOX	-	0.000114693	0.0167593	0.00139712	0.0078256	0.0200082	0.0111654	0.000135804	0.000872445	0.00454954	4.23014e-06	4.64725e-05	4.88324e-06	0.000778801	0.000598264	0.00188412	6.88515e-05	0.00483587	2.97153e-05	0.00149307	0.00173616	0.0011927	7.78695e-05	0.000864856	0.00850349	0.00948622	0.0869578	0.126786	0.00535835	0.0404435	0.0516255	0.000348148	0.00133651	0.0315259	0.0239627	0.0516111	0.0111536	0.00830011	0.00783969	0.014577	0.00234245	0.00977138	0.00725499	0.0020002	0.0163517	0.0237807	0.0173138	0.0171169
D2006D	DEN/4U8C/DOX	+	0.00015984	0.0414126	0.00105037	0.0275239	0.013659	0.00470065	0.000389236	0.00067254	0.00261725	8.92754e-06	0.000132991	2.2255e-05	0.000299934	0.000561086	0.00197808	0.000178859	0.00733102	6.94688e-05	0.0022794	0.00201802	0.000990781	0.000227434	0.000830759	0.0117793	0.0118668	0.128579	0.152431	0.0128361	0.0459941	0.0649974	0.000314777	0.00149002	0.038558	0.0328613	0.055139	0.00932007	0.00989658	0.00888554	0.0109772	0.00404605	0.00717097	0.00576096	0.00141702	0.020428	0.0252798	0.0282738	0.0137618
D2006E	DEN/4U8C/DOX	-	6.06648e-05	0.0128703	0.000849518	0.00682997	0.0161588	0.00794712	0.000105241	0.000766579	0.00362275	2.09829e-06	3.87594e-05	4.62442e-06	0.00044627	0.000798199	0.00159608	0.000138164	0.00856807	5.09477e-05	0.00247416	0.00192582	0.00129773	8.70923e-05	0.00110451	0.0105473	0.00937243	0.100413	0.12632	0.00759342	0.044351	0.0529656	0.000383993	0.00167211	0.0320604	0.0260384	0.0545838	0.0114201	0.00982236	0.00638724	0.0110193	0.0023088	0.00866575	0.00675883	0.00177504	0.014841	0.0226382	0.014043	0.0171302
D2006E	DEN/4U8C/DOX	+	6.44699e-05	0.0121294	0.000880434	0.00669918	0.0168163	0.0034337	9.54746e-05	0.000553804	0.00192361	2.79557e-06	3.86984e-05	5.91013e-06	0.000260278	0.000966629	0.00144292	9.11207e-05	0.00411626	3.38465e-05	0.00126445	0.000847015	0.000638028	5.52916e-05	0.000478307	0.00712793	0.00571127	0.0718233	0.0540354	0.00546504	0.0202805	0.0350777	0.000161329	0.000964286	0.0204848	0.0124739	0.0203654	0.00561087	0.0033691	0.00392573	0.00425382	0.00153977	0.0035715	0.00247858	0.000793764	0.0115025	0.0142316	0.00810864	0.010276
D2009B	DEN/4U8C/DOX	-	7.68117e-05	0.0131711	0.00162198	0.00622618	0.020584	0.0101478	0.000110205	0.000936442	0.0042736	5.29461e-06	3.63688e-05	6.1134e-06	0.000595319	0.000529589	0.00169625	7.96811e-05	0.00539534	4.14407e-05	0.00176366	0.00191088	0.00127149	8.1677e-05	0.00117584	0.0065562	0.00977106	0.0733051	0.097494	0.00548438	0.0376983	0.0409	0.00037715	0.00149414	0.0284492	0.0216935	0.0462492	0.0109045	0.0086538	0.00502888	0.0106158	0.00169958	0.00752451	0.0064182	0.00166329	0.0151639	0.0212174	0.0150944	0.0150336
D2009B	DEN/4U8C/DOX	+	9.19552e-05	0.0164876	0.00103172	0.00818825	0.0140315	0.00542023	0.000139287	0.000618387	0.00418939	5.94123e-06	6.46419e-05	8.24629e-06	0.000383258	0.000974803	0.00191409	0.000101884	0.00686727	5.2009e-05	0.00219453	0.00199132	0.00152876	7.72259e-05	0.000843246	0.00867494	0.010106	0.0966065	0.108568	0.00586472	0.0412644	0.0604994	0.000203283	0.00132907	0.0397253	0.0212472	0.0512992	0.014336	0.00733052	0.00595647	0.00798719	0.0019398	0.00735757	0.00392403	0.0010237	0.0169186	0.0243703	0.0164594	0.0188358
D2009C	DEN/4U8C/DOX	-	7.3141e-05	0.0154794	0.00163363	0.00669447	0.0279224	0.016052	0.000107105	0.00104463	0.00953162	3.13131e-06	4.4807e-05	4.74892e-06	0.000972907	0.000971185	0.00290045	0.000116542	0.0067856	4.54127e-05	0.00234336	0.00196349	0.00159627	8.61832e-05	0.0014653	0.010131	0.00647607	0.0684627	0.10046	0.00598778	0.0420154	0.0523734	0.000289129	0.00131393	0.0421596	0.0300204	0.0532167	0.0139691	0.0109722	0.00394478	0.00900707	0.00154239	0.0066225	0.00585809	0.00120231	0.0136727	0.0235228	0.0155976	0.0159455
D2009C	DEN/4U8C/DOX	+	5.42334e-05	0.0111362	0.00116515	0.00522656	0.0185685	0.00925656	8.20779e-05	0.00076632	0.00467677	1.54345e-06	2.69135e-05	4.17276e-06	0.000600882	0.000709863	0.00182803	9.74337e-05	0.00566705	4.8547e-05	0.00200216	0.00133629	0.000955279	5.48806e-05	0.000896496	0.00899861	0.00742846	0.0738399	0.10304	0.00646062	0.0411101	0.0499553	0.000337529	0.00149175	0.0388915	0.030111	0.0559067	0.0136992	0.0117494	0.00432659	0.009439	0.00172437	0.00698116	0.00642579	0.0014098	0.0133687	0.0219307	0.0164667	0.0143135
D2009E	DEN/4U8C/DOX	-	8.16569e-05	0.0144482	0.0020061	0.00704132	0.0243907	0.012262	0.00011508	0.0009511	0.00488254	3.26211e-06	3.8585e-05	6.36337e-06	0.000770636	0.000594636	0.00220666	0.000120362	0.00647478	4.30213e-05	0.00202016	0.00200682	0.00116475	0.000112838	0.00133439	0.00836183	0.00902799	0.0785224	0.0996036	0.00727823	0.0371387	0.0459567	0.000325586	0.00140144	0.0317771	0.0286738	0.0493508	0.0114928	0.0103843	0.00495475	0.00983708	0.00195152	0.00674519	0.00625531	0.00157211	0.0152088	0.0214422	0.0169548	0.0154342
D2009E	DEN/4U8C/DOX	+	9.42713e-05	0.015657	0.00138906	0.00718213	0.017996	0.00703501	0.000117028	0.000774119	0.00313448	2.94455e-06	4.73696e-05	6.09999e-06	0.000552495	0.000645505	0.00188183	7.00629e-05	0.00440573	3.23122e-05	0.00146621	0.00128937	0.000953523	4.3606e-05	0.000552002	0.00731342	0.00854254	0.0832708	0.106184	0.00603649	0.0393535	0.0550046	0.000254895	0.00123147	0.0350295	0.0245685	0.0518298	0.0126958	0.00850984	0.0048666	0.00881464	0.0017978	0.00738485	0.00500748	0.00128235	0.0151383	0.0220657	0.015983	0.0173365
[truncated: 23 more columns]

## Sheet: FC tumor_healthy
ID	Treatment	FA(14:0)	FA(16:0)	FA(16:1)	FA(18:0)	FA(18:1)	FA(18:2)	FA(20:0)	FA(20:1)	FA(20:4)	FA(22:0)	FA(22:0)	FA(22:0)	FA(22:5)	FA(22:5)	FA(22:6)	LPC(16:0)	LPC(16:0)	LPC(18:0)	LPC(18:0)	LPE(16:0)	LPE(18:0)	LPE(18:1)	LPE(18:1)	PC(32:0)	PC(32:1)	PC(34:1)	PC(34:2)	PC(36:2)	PC(36:2)	PC(36:4)	PC(38:2)	PC(38:2)	PC(38:4)	PC(38:5)	PC(38:6)	PC(40:6)	PC(40:7)	PE(34:1)	PE(34:2)	PE(36:2)	PE(36:2)	PE(36:3)	PE(36:3)	PE(36:4)	PE(38:4)	PE(38:6)	PE(38:6)	PE(40:7)
D2002B	DEN	0.72001	0.695439	0.78425	0.633713	0.749984	0.776278	0.582352	0.495061	0.619835	0.775752	0.536846	0.525962	0.650091	0.627013	0.899846	0.624791	0.867725	0.944951	0.893959	0.875683	0.778805	0.611353	0.777018	0.422424	0.55051	0.603683	0.803299	0.551725	0.9254	1.02993	0.334704	0.626009	1.06958	0.738045	0.860019	0.872759	0.826347	0.724543	0.958786	0.736928	0.806872	0.794599	0.714467	1.03956	0.767791	0.791293	0.980584	0.74448
D2002C	DEN	0.700231	0.826059	0.81921	0.692088	0.841464	0.719478	0.533505	0.692656	1.29561	1.29699	0.559599	0.868237	0.537958	1.8038	1.48134	1.06963	1.3118	1.26306	1.23272	1.52464	1.17603	0.954627	1.41314	0.797889	0.655751	0.837045	0.862242	0.808509	0.988193	1.42068	0.551985	0.91796	1.43239	1.2028	1.02214	1.11086	1.09539	0.878813	0.849601	0.680674	0.713774	0.593491	0.725105	1.25685	1.03246	1.14519	0.974959	1.14918
D2002D	DEN	0.76223	1.27928	1.10589	1.16392	1.06682	0.713565	0.93709	1.02722	1.17344	1.42216	0.969158	0.955247	0.672953	1.44516	1.1942	0.726284	1.03132	0.720473	0.939919	1.05821	0.995216	0.818994	1.27222	0.805627	1.11898	1.06629	0.860425	1.14405	0.746364	1.12772	1.10045	0.780581	1.0077	0.992653	0.98675	0.856466	0.944786	0.89788	0.734731	1.00155	0.716494	0.779172	0.903201	1.10286	1.05007	1.03804	0.944674	1.05979
D2002E	DEN	0.636829	0.742877	0.380923	0.873021	0.373113	0.184233	0.719015	0.454965	0.391224	0.393373	0.731578	0.570955	0.162811	0.683965	0.411306	0.70141	0.777209	0.863066	0.829762	0.433247	0.478233	0.248736	0.380253	0.948951	0.83534	0.934361	0.817622	0.893718	0.720075	1.21232	0.632157	0.74311	0.989178	0.998336	0.903821	0.708167	0.84332	0.727954	0.61925	0.691149	0.556717	0.517438	0.576618	1.00162	0.913784	0.813991	0.722998	0.87672
D2004A	DEN	1.62395	1.37087	0.951657	1.26255	0.808125	0.691266	1.20966	0.73645	1.04009	2.01932	1.59845	2.29494	0.59039	1.94081	0.915673	1.29413	1.67592	1.50054	1.69358	1.9705	1.57582	1.97148	1.31054	0.883817	1.01482	1.30687	1.25213	1.03065	1.26786	1.63232	0.746496	1.07122	1.42551	1.0319	1.20318	1.37579	0.961548	2.51776	1.61982	1.8922	1.47773	0.846636	0.927119	1.75375	1.29273	1.48645	1.63535	1.08481
D2004B	DEN	1.09847	1.0318	1.36563	0.774759	1.27266	1.1198	0.814086	1.16514	1.13184	0.537932	0.760918	0.691806	0.862579	1.81202	1.44193	0.84232	1.01352	1.01064	0.772819	1.03556	0.713704	1.0833	0.951324	0.76118	0.89149	0.963834	0.907739	1.04941	0.754155	1.28829	0.860383	0.741209	1.02727	1.25517	1.10567	0.824479	1.17511	1.1957	0.893316	1.2	0.690802	0.742625	0.728244	1.14832	0.788684	0.957175	1.0096	1.03308
D2004C	DEN	1.08686	1.1837	0.701835	1.18096	0.680178	0.564068	0.831837	0.452575	0.550336	0.71889	0.798163	1.04136	0.47506	1.41297	0.799735	0.719048	0.810693	0.876069	0.859355	0.980727	0.747731	1.05982	0.486963	0.611737	0.65786	0.913177	0.827885	0.620944	0.780247	1.57245	0.340705	0.621639	1.21952	0.696356	0.843385	1.30722	0.619015	1.73215	1.08807	1.16294	0.896958	0.581317	0.656356	1.48255	1.007	1.31601	1.1291	0.947045
D2004E	DEN	0.483483	0.5693	0.521957	0.528926	0.920001	0.523262	0.486279	0.816974	0.72792	0.477294	0.569377	0.692196	0.566343	0.982204	1.63293	0.649039	0.698546	0.62217	0.787254	0.570666	0.627583	0.312191	0.446411	0.569135	0.240334	0.425748	0.33364	0.299965	0.420547	1.19595	0.210146	0.43611	0.996009	0.607179	0.672498	0.884667	0.484331	0.238347	0.236642	0.174106	0.272328	0.186547	0.241716	0.603726	0.659805	0.575284	0.645658	0.559739
D2007A	DEN/DOX	1.49796	0.916647	0.386542	0.800536	0.870805	1.25822	0.729866	0.710788	1.00274	1.41097	0.753683	0.875394	0.685715	1.16984	1.43111	0.711367	0.918193	1.09305	0.920259	0.718265	0.571064	0.305048	0.968996	0.657408	0.292445	0.659881	1.15471	0.534878	1.18877	1.28073	0.292803	0.679072	1.50455	1.09741	2.41127	1.64007	1.91919	0.291978	0.633607	0.348775	0.56845	0.847575	0.53347	0.88005	0.871678	1.05357	1.20995	1.16298
D2007B	DEN/DOX	2.16672	0.901235	1.64636	0.769207	1.27557	0.799619	0.837332	1.10666	0.576362	1.54399	0.875886	1.07115	0.783069	1.29117	0.650447	0.414084	0.802498	0.703053	0.732517	0.866608	0.643841	0.461307	0.582501	0.344373	1.81233	1.40589	0.919683	1.46259	0.947307	0.90894	1.3657	1.12644	0.787606	0.863487	1.03359	1.14155	1.11199	2.39911	0.959587	2.43024	0.886146	0.760752	0.814547	0.93517	0.59113	0.916161	0.940008	0.898268
D2007C	DEN/DOX	1.46665	1.48289	1.39619	1.3216	1.29672	1.14743	1.35724	1.30346	1.44052	0.580246	1.22193	0.939095	1.1697	1.69555	1.60022	1.46874	1.34324	1.38606	1.20802	1.71457	1.41229	2.87907	1.54052	0.977459	1.51244	1.33891	1.20299	1.48751	1.15409	1.18335	1.10615	1.09513	1.06227	1.07901	1.01199	0.968817	0.973484	1.5467	1.12334	1.61872	1.12687	0.95696	0.956956	1.18914	0.993121	1.09485	1.08523	1.02706
D2007D	DEN/DOX	1.4521	1.12623	1.11007	1.24831	0.962979	0.94419	1.59562	1.01614	0.750845	1.56376	1.55263	1.73615	0.745352	0.88605	0.930827	0.851006	0.975184	0.923823	0.899816	1.01585	0.98416	0.968582	1.04957	0.860473	0.984997	1.03763	1.04407	1.06031	0.970795	0.808419	0.788479	0.942649	0.858704	0.830067	0.922982	0.93256	0.929843	1.16735	1.14641	1.20191	1.07159	1.14702	1.05375	1.16121	1.07878	1.18959	0.832605	1.17308
D2007E	DEN/DOX	6.30917	9.92383	0.640876	14.3172	0.802204	0.513044	13.3868	1.20727	0.490427	8.83355	14.9211	14.0437	0.511413	1.00613	0.936791	1.1101	0.464375	2.16453	0.722427	0.371985	0.414963	0.635388	0.297298	0.875514	0.62262	0.76772	0.690672	1.18714	0.736745	0.653676	0.609202	0.846709	0.822459	0.707435	0.632946	0.650313	0.684916	0.687927	0.663769	0.812399	0.660647	0.662202	0.630789	1.02846	1.04447	1.44158	0.33201	1.02735
D2010A	DEN/DOX	0.695487	0.661014	0.906441	0.547366	1.02242	1.27518	0.519768	0.91057	0.95328	0.657795	0.460013	0.756286	1.15338	1.54294	0.925706	0.961096	1.09523	24574.4	1.01292	1.11316	0.87615	1.06264	0.810091	0.769064	1.13297	1.12141	1.00943	0.922251	0.905314	1.49198	0.936423	0.855293	0.860663	0.860094	1.0879	1.11722	0.913179	1.35368	0.884475	1.24961	0.880225	0.714218	0.748914	0.737106	0.649103	0.811207	0.995261	0.756894
D2010C	DEN/DOX	0.390737	0.745878	0.687405	0.762638	0.712758	0.619995	0.754921	0.694504	0.650443	0.68149	0.819665	1.09209	0.567274	0.783765	0.689869	0.784328	0.893895	0.957154	0.970724	0.864566	0.7582	0.754755	0.668648	0.686912	1.00823	1.03829	0.989106	1.1027	1.08304	0.973704	0.893745	1.07614	1.03245	0.952827	0.977578	1.05696	0.933729	1.09167	0.844429	1.19715	0.884417	0.75023	0.766909	0.855492	0.819219	0.824847	0.853507	0.734808
D2010D	DEN/DOX	0.8274	0.949107	0.9469	0.966497	0.940486	1.07265	0.986829	0.910994	1.17906	1.69638	0.935733	0.966077	1.20169	1.13125	1.18347	1.03563	1.05489	0.790085	1.08822	1.02516	1.10329	0.895686	0.932614	0.970433	0.916604	0.946963	0.963158	0.882557	1.05574	1.07048	0.904824	1.0161	1.16188	1.00064	1.05999	1.22468	0.996542	0.847619	0.925158	0.767054	1.00409	0.85399	0.899729	0.909641	1.00649	0.904804	1.01787	0.918158
D2010E	DEN/DOX	1.76967	2.21583	0.72357	2.40867	0.599425	0.391632	2.11232	0.677289	0.492849	1.16851	2.32423	2.47055	0.414978	0.81517	0.672935	0.648244	0.563769	1.00532	0.689278	0.538089	0.494486	0.536178	0.464428	0.801404	1.1114	1.17793	1.16048	1.98053	1.09221	1.05263	1.43572	0.952946	1.14398	1.54665	0.987255	1.02657	1.44325	1.57661	1.18273	2.24519	0.926306	1.18246	0.90708	1.21198	1.09709	1.23465	1.00064	1.31165
D2005B	DEN/4U8C	1.57173	1.30508	0.771846	1.33187	0.882993	0.811546	1.46884	1.01458	0.75599	1.13515	1.9424	1.59354	0.906365	0.870095	1.08779	0.871405	1.03899	0.929295	1.06595	1.26453	1.58518	2.13684	1.31035	0.983595	1.18991	1.30815	1.33709	1.4191	1.51803	1.06798	1.21166	1.10456	1.04625	0.943059	0.933542	0.96758	0.868485	1.57976	1.29844	3.24348	2.35009	1.58213	2.00013	1.00458	1.1464	0.990133	1.12791	1.31441
D2005C	DEN/4U8C	0.745391	0.754749	0.950063	0.654718	0.987761	0.625332	0.548816	0.79824	0.803845	0.540138	0.65621	0.681911	0.557148	0.931474	1.32576	0.869117	0.717487	0.791035	0.722703	0.575565	0.616972	0.499792	0.60657	0.885906	0.656495	0.706975	0.602413	0.833119	0.584735	0.855141	0.593107	0.607776	0.779316	0.812058	0.729204	0.627171	0.724851	0.501051	0.407938	0.631949	0.441871	0.452812	0.406793	0.63899	0.627562	0.58499	0.654924	0.62387
D2005E	DEN/4U8C	0.680993	1.03075	0.432467	1.29629	0.564583	0.315936	0.993628	0.540895	0.505955	0.45183	0.901769	0.553727	0.298176	0.901531	0.866127	0.737735	0.724998	0.894819	0.807423	0.460745	0.515718	0.507229	0.458482	0.713132	0.643136	0.828624	0.656346	0.873469	0.71163	0.980302	0.662854	0.780434	1.04357	0.836081	0.815186	0.830795	0.746355	0.558315	0.47759	0.613109	0.513395	0.461161	0.458745	0.741062	0.75036	0.740245	0.720655	0.682986
D2008B	DEN/4U8C	1.09442	1.43529	0.740406	1.75387	0.972627	0.588764	1.14006	0.805944	0.682337	1.51148	1.3123	1.23435	0.463537	1.01561	1.08761	0.974383	0.750902	0.977563	0.68862	0.430989	0.464819	0.86251	0.523031	0.875074	0.521987	0.697443	0.627826	0.833625	0.46497	1.03013	0.385415	0.379607	0.690388	0.686365	0.625173	0.397551	0.551681	0.497888	0.349708	0.825243	0.398485	0.414068	0.334969	0.737992	0.691372	0.825281	0.634537	0.893855
D2008C	DEN/4U8C	0.906459	1.23786	0.892654	1.3446	1.01132	1.31825	1.17217	1.13162	1.3756	1.92837	1.38961	2.46022	1.44261	1.08291	0.999132	1.38198	0.928991	1.62236	1.11465	0.993722	1.31883	0.945176	0.812063	2.02899	0.887158	0.981338	0.931607	0.887602	0.935259	0.964456	0.887386	1.03949	1.06618	0.844363	0.708282	0.897242	0.659794	1.07477	1.02867	0.919708	1.13486	0.901766	0.836264	0.96534	1.15522	0.923367	0.924613	0.867539
D2008D	DEN/4U8C	0.78697	0.989111	0.562761	1.0516	0.674775	0.484205	0.894303	0.705651	0.599796	0.888822	0.949928	1.79766	0.493478	0.566563	0.684535	0.752589	0.682957	0.766915	0.734746	0.497401	0.658248	0.521058	0.504014	0.878631	0.573661	0.673291	0.650938	0.529901	0.725676	0.908622	0.297509	0.447227	0.927261	0.5139	0.518344	0.614061	0.389389	0.808991	0.499521	1.0122	0.660653	0.484697	0.394318	0.671343	0.77072	0.750674	0.644785	0.69753
D2008E	DEN/4U8C	0.86161	0.978087	0.834706	0.982636	1.04827	0.595852	0.780257	0.924476	0.866958	0.820076	0.886358	1.04809	0.613701	1.04455	1.12435	0.943302	0.834911	0.929453	0.865816	0.716303	0.900356	0.847854	0.779517	1.09141	0.788222	0.975444	0.784832	1.39418	0.798282	0.744038	0.763554	0.70238	0.883153	0.969422	0.803494	0.730801	0.848505	0.780738	0.626527	1.16342	0.699568	0.735308	0.686533	0.868843	0.940635	0.785119	0.905877	0.889482
D2006A	DEN/4U8C/DOX	0.947497	1.14208	0.346122	1.61658	0.295353	0.189935	1.71406	0.416821	0.297835	0.895508	1.65133	1.37538	0.281726	0.394877	0.406848	0.679979	0.580358	0.814583	0.627896	0.530409	0.545306	0.691396	0.337136	1.0286	1.41676	1.39935	1.39973	0.987209	1.1494	1.32408	0.998319	0.976261	1.08359	1.01613	1.06584	0.96078	0.861036	1.91985	1.49793	1.55418	1.46662	1.08948	1.13795	1.25552	1.1631	1.23183	1.1297	1.01838
D2006B	DEN/4U8C/DOX	0.946526	1.02461	1.11495	0.899486	1.15717	1.01544	0.84134	1.07757	0.888348	0.801288	0.883159	0.721087	0.961447	1.51482	1.33955	1.07188	1.03773	1.29869	1.04291	0.703357	0.679077	0.780433	0.64706	0.960537	1.14207	1.24639	1.16657	1.6357	1.23487	1.35593	1.52878	1.37976	1.2355	1.35982	1.32835	1.01873	1.25726	0.779312	0.595169	1.14136	0.705475	0.659854	0.661968	0.817884	0.838597	0.871015	1.03693	0.967029
D2006D	DEN/4U8C/DOX	1.39364	2.47102	0.751809	3.51717	0.682671	0.421	2.86617	0.770868	0.575278	2.11046	2.86172	4.55744	0.385123	0.937856	1.04987	2.59775	1.51597	2.33781	1.52665	1.16234	0.830704	2.92071	0.960575	1.38524	1.25095	1.47864	1.20227	2.39554	1.13724	1.25902	0.904146	1.11486	1.22306	1.37135	1.06835	0.835611	1.19234	1.1334	0.753048	1.72727	0.733875	0.794069	0.708439	1.24928	1.06304	1.63302	0.803989	1.20824
D2006E	DEN/4U8C/DOX	1.06272	0.942432	1.03639	0.98085	1.04068	0.432069	0.907197	0.722436	0.53098	1.33231	0.998427	1.27803	0.583229	1.21101	0.904039	0.659513	0.480419	0.664338	0.51106	0.439821	0.491649	0.634862	0.433049	0.675809	0.60937	0.715277	0.427766	0.719708	0.457272	0.662274	0.420135	0.57669	0.638945	0.479057	0.373102	0.491313	0.343003	0.61462	0.386034	0.666913	0.412139	0.366718	0.44718	0.775048	0.628652	0.577415	0.599875	0.604439
D2009B	DEN/4U8C/DOX	1.19715	1.2518	0.63609	1.31513	0.68167	0.53413	1.26389	0.660358	0.980295	1.12213	1.7774	1.34889	0.643786	1.84068	1.12842	1.27865	1.27282	1.25502	1.24431	1.04209	1.20234	0.945504	0.717147	1.32317	1.03428	1.31787	1.11358	1.06935	1.0946	1.47921	0.538999	0.889518	1.39636	0.979429	1.10919	1.31469	0.847086	1.18445	0.752383	1.14134	0.977813	0.61139	0.615469	1.11571	1.1486	1.09043	1.25291	0.92322
D2009C	DEN/4U8C/DOX	0.741491	0.719421	0.713226	0.780728	0.665005	0.576662	0.766329	0.733579	0.490659	0.492909	0.600654	0.878677	0.617615	0.730925	0.630257	0.836038	0.835158	1.06902	0.854397	0.680571	0.598445	0.63679	0.611819	0.888225	1.14706	1.07854	1.02569	1.07897	0.978454	0.953829	1.1674	1.13533	0.922482	1.00302	1.05055	0.980676	1.07083	1.09679	1.04795	1.11799	1.05416	1.09691	1.17257	0.977766	0.932318	1.05572	0.897648	1.00638
D2009E	DEN/4U8C/DOX	1.15448	1.08367	0.692415	1.02	0.737824	0.573726	1.01692	0.81392	0.641976	0.902651	1.22767	0.958609	0.716934	1.08555	0.852794	0.5821	0.680444	0.751075	0.725791	0.642495	0.81865	0.386446	0.413673	0.874619	0.946229	1.06047	1.06606	0.82939	1.05964	1.19688	0.782879	0.878719	1.10235	0.856827	1.05023	1.10467	0.819488	0.982209	0.896063	0.921232	1.09483	0.800517	0.815682	0.995365	1.02908	0.942681	1.12325	0.837394
[truncated: 22 more columns]

## Sheet: FC Mean and CI bootstap
		Enrichment analysis: Fold Change (tumor tissue)/(normal tissue)
		DEN			DEN/DOX			DEN/4U8C			DEN/4U8C/DOX
		CI Low 2.5%	mean	CI Low 97.5%	CI Low 2.5%	mean	CI Low 97.5%	CI Low 2.5%	mean	CI Low 97.5%	CI Low 2.5%	mean	CI Low 97.5%
	FA(14:0)	0.66	0.83	1.08	0.85	1.37	2.24	0.77	0.92	1.12	0.91	1.04	1.19
	FA(16:0)	0.75	0.92	1.13	0.88	1.34	2.36	0.93	1.08	1.25	0.91	1.15	1.53
	FA(16:1)	0.59	0.77	1	0.65	0.87	1.13	0.58	0.72	0.85	0.54	0.71	0.9
	FA(18:0)	0.69	0.85	1.05	0.82	1.35	2.65	0.92	1.16	1.41	0.94	1.27	1.85
	FA(18:1)	0.62	0.8	0.99	0.78	0.92	1.07	0.72	0.86	0.99	0.51	0.7	0.92
	FA(18:2)	0.41	0.6	0.8	0.63	0.83	1.06	0.46	0.62	0.85	0.34	0.48	0.67
	FA(20:0)	0.6	0.73	0.9	0.82	1.34	2.59	0.76	0.96	1.17	0.9	1.21	1.69
	FA(20:1)	0.55	0.69	0.87	0.79	0.92	1.07	0.69	0.83	0.97	0.58	0.72	0.86
	FA(20:4)	0.6	0.8	1.05	0.62	0.78	1	0.62	0.76	0.96	0.45	0.59	0.76
	FA(22:0)	0.57	0.82	1.2	0.87	1.35	2.34	0.64	0.93	1.33	0.74	1	1.36
	FA(22:0)	0.62	0.76	0.98	0.8	1.36	2.7	0.85	1.08	1.4	0.9	1.28	1.83
	FA(22:0)	0.66	0.86	1.18	0.98	1.52	2.84	0.82	1.19	1.7	0.93	1.31	2.07
	FA(22:5)	0.36	0.52	0.67	0.59	0.75	0.95	0.43	0.61	0.87	0.42	0.56	0.72
	FA(22:5)	0.92	1.24	1.62	0.94	1.11	1.31	0.76	0.9	1.01	0.69	1	1.38
	FA(22:6)	0.74	1.01	1.32	0.78	0.95	1.17	0.86	1.01	1.15	0.64	0.85	1.09
	LPC(16:0)	0.69	0.8	0.96	0.67	0.84	1.04	0.81	0.92	1.07	0.7	0.97	1.42
	LPC(16:0)	0.82	0.98	1.2	0.69	0.86	1.04	0.73	0.8	0.9	0.64	0.85	1.13
	LPC(18:0)	0.78	0.94	1.14	0.86	1.06	1.36	0.84	0.96	1.16	0.82	1.08	1.47
	LPC(18:0)	0.83	0.97	1.17	0.8	0.9	1.01	0.75	0.84	0.97	0.67	0.87	1.14
	LPE(16:0)	0.69	0.96	1.31	0.64	0.84	1.09	0.51	0.65	0.88	0.56	0.71	0.9
	LPE(18:0)	0.66	0.83	1.07	0.59	0.75	0.96	0.58	0.79	1.1	0.58	0.71	0.88
	LPE(18:1)	0.47	0.74	1.12	0.54	0.77	1.17	0.59	0.79	1.17	0.56	0.81	1.31
	LPE(18:1)	0.56	0.78	1.09	0.54	0.74	0.99	0.53	0.67	0.87	0.44	0.56	0.71
	PC(32:0)	0.59	0.7	0.82	0.6	0.74	0.87	0.83	1.01	1.32	0.84	0.99	1.17
	PC(32:1)	0.48	0.68	0.9	0.65	0.94	1.26	0.61	0.73	0.89	0.85	1.05	1.23
	PC(34:1)	0.66	0.84	1.03	0.88	1.03	1.19	0.73	0.86	1.02	0.96	1.16	1.34
	PC(34:2)	0.6	0.79	0.97	0.9	1	1.1	0.64	0.77	0.95	0.74	1.01	1.22
	PC(36:2)	0.54	0.74	0.96	0.88	1.11	1.39	0.74	0.92	1.14	0.88	1.15	1.55
	PC(36:2)	0.64	0.79	0.96	0.91	1.01	1.09	0.6	0.77	1.01	0.75	0.98	1.15
	PC(36:4)	1.17	1.29	1.44	0.87	1.02	1.18	0.85	0.93	1.01	0.93	1.14	1.34
	PC(38:2)	0.36	0.53	0.75	0.62	0.85	1.1	0.44	0.62	0.86	0.61	0.84	1.13
	PC(38:2)	0.6	0.72	0.85	0.85	0.94	1.03	0.51	0.68	0.89	0.79	0.96	1.15
	PC(38:4)	1.03	1.13	1.26	0.89	1.01	1.15	0.81	0.91	1.01	0.88	1.06	1.23
	PC(38:5)	0.77	0.91	1.07	0.85	0.97	1.12	0.67	0.79	0.89	0.73	0.96	1.19
	PC(38:6)	0.83	0.94	1.05	0.87	1.06	1.34	0.63	0.72	0.82	0.68	0.95	1.17
	PC(40:6)	0.84	0.97	1.13	0.9	1.06	1.22	0.56	0.7	0.84	0.73	0.92	1.11
	PC(40:7)	0.69	0.84	1	0.89	1.05	1.28	0.54	0.66	0.79	0.61	0.85	1.09
	PE(34:1)	0.57	0.92	1.41	0.71	1.06	1.49	0.58	0.77	1.04	0.82	1.04	1.34
	PE(34:2)	0.52	0.78	1.07	0.79	0.91	1.04	0.44	0.6	0.86	0.58	0.78	1.05
	PE(36:2)	0.48	0.79	1.17	0.79	1.15	1.62	0.74	1.02	1.56	0.91	1.14	1.4
	PE(36:2)	0.5	0.7	0.94	0.75	0.87	0.99	0.5	0.73	1.15	0.64	0.86	1.12
	PE(36:3)	0.4	0.58	0.75	0.76	0.86	0.98	0.47	0.64	0.92	0.56	0.73	0.93
	PE(36:3)	0.47	0.64	0.8	0.69	0.8	0.9	0.41	0.6	0.96	0.6	0.76	0.96
	PE(36:4)	0.91	1.13	1.36	0.88	0.98	1.08	0.71	0.79	0.9	0.89	1.01	1.15
	PE(38:4)	0.8	0.92	1.06	0.77	0.89	1.01	0.72	0.85	1	0.81	0.95	1.09
	PE(38:6)	0.8	0.98	1.19	0.92	1.03	1.17	0.7	0.79	0.89	0.81	1.01	1.25
	PE(38:6)	0.82	0.97	1.17	0.67	0.87	1.04	0.68	0.78	0.92	0.79	0.95	1.12
	PE(40:7)	0.77	0.91	1.04	0.87	0.98	1.11	0.71	0.83	1	0.78	0.92	1.05
	PE(40:7)	0.7	0.8	0.9	0.59	0.78	0.99	0.72	0.88	1.07	0.73	0.87	1
	PI(36:3)	0.93	1.42	2.02	0.93	1.27	1.82	1.14	1.37	1.7	1.02	1.43	2.08
	PI(36:3)	0.84	1.1	1.45	0.83	1.1	1.49	0.86	1.06	1.29	0.87	1.13	1.47
	PI(36:4)	0.88	1.25	1.8	0.76	1.23	1.92	0.43	0.61	0.83	0.6	1.09	1.9
	PI(38:4)	0.88	1.19	1.62	0.66	1.15	1.88	0.45	0.68	0.95	0.57	1.1	2.04
	PI(38:5)	0.61	0.91	1.33	0.8	1.16	1.63	0.49	0.67	0.88	0.59	0.96	1.48
	PI(38:5)	0.83	1.19	1.71	0.78	1.25	2.08	0.59	0.76	0.96	0.75	1.22	1.84
	TG(46:0)	0.85	1	1.16	0.8	1.25	2.36	0.8	1.04	1.32	0.89	1.2	1.6
	TG(48:0)	0.86	1.11	1.53	0.71	1.06	1.91	0.88	1.35	1.94	0.88	1.21	1.72
	TG(50:1)	1.04	1.59	2.63	0.59	0.81	1.11	1.15	1.71	2.42	0.7	1.06	1.81
	TG(50:2)	1.03	1.35	1.77	0.59	0.82	1.14	0.96	1.25	1.57	0.71	0.98	1.52
	TG(50:3)	0.95	1.17	1.45	0.55	0.79	1.13	0.8	0.97	1.16	0.6	0.83	1.14
	TG(52:2)	1.07	1.45	1.99	0.63	0.83	1.07	1.01	1.27	1.53	0.7	0.92	1.31
	TG(54:3)	0.9	1.31	1.91	0.74	0.91	1.1	1.13	1.39	1.67	0.64	0.87	1.2
	TG(54:4)	0.76	1.01	1.26	0.71	0.89	1.12	0.98	1.1	1.24	0.59	0.74	0.9
	TG(54:5)	0.57	0.76	0.95	0.61	0.9	1.29	0.67	0.8	0.96	0.4	0.55	0.77
	TG(54:5)	0.64	0.84	1.01	0.66	0.87	1.1	0.8	1.02	1.47	0.58	0.73	0.9
	Cer(d42:1)	0.61	0.84	1.08	0.82	1.01	1.27	0.54	0.68	0.84	0.58	0.82	1.08
	Cer(d42:1)	0.51	0.66	0.83	0.75	0.92	1.09	0.54	0.71	1.02	0.65	0.83	1.04
	Cer(d42:2)	0.64	0.79	0.99	0.78	0.99	1.22	0.6	0.75	0.98	0.76	0.91	1.08
	SM(d42:1)	0.5	0.58	0.67	0.68	0.77	0.87	0.49	0.64	0.86	0.67	0.8	0.95
	SM(d42:2)	0.6	0.71	0.81	0.77	0.86	0.96	0.62	0.74	0.87	0.87	0.97	1.09
